# Supplementary material for: Global landscape of replicative DNA polymerase usage in the human genome
Source: Nat Commun. 2022 Nov 24;13:7221. doi: 10.1038/s41467-022-34929-8 (PMC9700718; doi:10.1038/s41467-022-34929-8)
Supplement: Supplementary file 4 — Source Data [file 41467_2022_34929_MOESM4_ESM.xlsx]

## Sheet: Figure 1b
Figure 1b	anti-RNASEH2
							with the protein marker
	anti-tublin						with the protein marker

## Sheet: Figure 1d
Figure 1d	Tapestaion RNA ScreenTape

## Sheet: Figure 1e
Figure 1e	Tapestaion RNA ScreenTape

## Sheet: Figure 1f
Figure 1f	Tapestaion RNA ScreenTape

## Sheet: Supplementary Fig. 1a
Supplementary Fig. 1a			Tapestaion RNA ScreenTape
	POLE-M630F
	replicate 1			replicate 2			replicate 3
	POLA-Y865F			POLA-Y865F			POLA-Y865F
	replicate 1			replicate 2			replicate 3

## Sheet: Supplementary Fig. 1b
Supplementary Fig. 1b			Cell growth rate
		growth rate (untreated)
		wtTIR1 - 1	wtTIR1 - 2	wtTIR1 - 3	wt-TIR1 POLE-M630F - 1	wt-TIR1 POLE-M630F - 2	wt-TIR1 POLE-M630F - 3	TIR1 (F74G) - 1	TIR1 (F74G) - 2	TIR1 (F74G) - 3	TIR1 (F74G) POLA-Y865F - 1	TIR1 (F74G) POLA-Y865F - 2	TIR1 (F74G) POLA-Y865F - 3
	0	1	1	1	1	1	1	1	1	1	1	1	1
	24	2.49015	2.46894	2.41085	2.19712	1.8193	1.86364	3.70526	2.5873	2.70037	2.58333	2.93333	2.97727
	48	6.82713	7.14228	5.31783	6.14423	3.71253	5.32727	8.75789	8.88889	7.49064	5.76984	6.17037	6
		growth rate (+IAA)						growth rate (+5ph-IAA)
		wtTIR1 - 1	wtTIR1 - 2	wtTIR1 - 3	wt-TIR1 POLE-M630F - 1	wt-TIR1 POLE-M630F - 2	wt-TIR1 POLE-M630F - 3	TIR1 (F74G) - 1	TIR1 (F74G) - 2	TIR1 (F74G) - 3	TIR1 (F74G) POLA-Y865F - 1	TIR1 (F74G) POLA-Y865F - 2	TIR1 (F74G) POLA-Y865F - 3
	0	1	1	1	1	1	1	1	1	1	1	1	1
	24	2.66958	2.46894	2.41085	2.22596	1.5154	1.84091	3.20842	2.28889	3.27341	3.18651	2.15185	2.10985
	48	6.31072	5.97194	5.95349	6.14423	3.22793	3.25455	8.42105	5.6254	9.4382	5.63492	5.91111	5.77273

## Sheet: Supplementary Fig. 1c
Supplementary Fig. 1c			anti-BrdU (DNA dot bolr)
	experiment 1				experiment 2				experiment 3
	experiment 1
	The number below was normlised with average of 12 spots in each experiment.
	experiment1
		POLE+	POLE-M630F	POLA1+	POLA1-Y865F
	0	1.0083	1.05231	0.888969	1.05042
	24	1.23547	1.19566	1.02145	0.861194
	48	1.31906	1.28086	1.13126	1.28962
	experiment 2
		POLE+	POLE-M630F	POLA1+	POLA1-Y865F
	0	1.15364	1.07078	0.995241	0.780339
	24	1.19666	0.909792	1.11152	0.972281
	48	1.02426	0.953551	1.19789	0.898816
	experiment3
		POLE+	POLE-M630F	POLA1+	POLA1-Y865F
	0	0.962775	1.16535	0.917008	0.954869
	24	1.028	1.21323	1.02371	1.23797
	48	0.983028	0.967578	1.17578	1.18163

## Sheet: Supplementary Fig. 1d
Supplementary Fig. 1d			DNA dot blot
	anti-DNA/RNA-hybrid (S9.6)
	anti-dsDNA

## Sheet: Supplementary Fig. 1e
Supplementary Fig. 1e
	anti-phosph-Chk1
							(with protein marker)
	anti-tubulin
							(with protein marker)
